# Supplementary material for: Potential Impacts of Prunus domestica Based Natural Gum on Physicochemical Properties of Polyaniline for Corrosion Inhibition of Mild and Stainless Steel
Source: Polymers (Basel). 2022 Jul 30;14(15):3116. doi: 10.3390/polym14153116 (PMC9370546; doi:10.3390/polym14153116)
Supplement: Supplementary file 1 [file polymers-14-03116-s001.zip]

Archive with 1 entries (1 files):
- polymers-1783579-supplementary.pdf
